# Supplementary material for: A Novel Loosely Coupled Collaborative Localization Method Utilizing Integrated IMU-Aided Cameras for Multiple Autonomous Robots
Source: Sensors (Basel). 2025 May 13;25(10):3086. doi: 10.3390/s25103086 (PMC12115067; doi:10.3390/s25103086)
Supplement: Supplementary file 1 [file sensors-25-03086-s001.zip]

Archive with 1 entries (1 files):
- Video-Experiment scenarios.mp4
